# Supplementary material for: Metabolic Heterogeneity in High-Grade Glioma Assessed by Multi-Tracer PET and Ex Vivo Metabolomics: A Systematic Review and Meta-Analysis
Source: Metabolites. 2025 Dec 24;16(1):17. doi: 10.3390/metabo16010017 (PMC12844024; doi:10.3390/metabo16010017)
Supplement: Supplementary file 1 [file metabolites-16-00017-s001.zip]

Archive with 8 entries (8 files):
- Table S1. Full database search .docx
- Table S2. Full鈥憈ext articles excluded .docx
- Table S3. QUADAS-2 (diagnostic accuracy)..docx
- Table S4. QUIPS (prognosis OS and PFS)..docx
- Table S5. Per-patient 2脳2 .docx
- Table S6. Extracted hazard ratios (HRs).docx
- Table S7. R code used for diagnostic and prognostic meta-analyses.txt
- Table S8. PRISMA Checklist.docx
