# Supplementary material for: Metabolic Heterogeneity in High-Grade Glioma Assessed by Multi-Tracer PET and Ex Vivo Metabolomics: A Systematic Review and Meta-Analysis
Source: Metabolites. 2025 Dec 24;16(1):17. doi: 10.3390/metabo16010017 (PMC12844024; doi:10.3390/metabo16010017)
Supplement: Supplementary file 1 [file metabolites-16-00017-s001.zip › Table S7. R code used for diagnostic and prognostic meta-analyses.txt]

############################################################
# Supplementary Table S7 - R code for diagnostic and prognostic meta-analyses
# This script reproduces:
#  - Diagnostic accuracy (PsP and TRC): pooled sensitivity/specificity
#  - Prognostic OS/PFS: Hartung-Knapp random-effects meta-analysis of HRs
#
# Dependencies: R >= 4.0, packages: readr, dplyr, metafor
############################################################

# ---- 0. Setup ----

library(readr)
library(dplyr)
library(metafor)

# Set working directory if needed, e.g.:
# setwd("path/to/your/folder")

# ---- 1. Diagnostic accuracy: PsP and TRC (Table S5) ----

# CSV derived from Supplementary Table S5
# Required columns: Study_ID, Tracer, Outcome, TP, FP, FN, TN
diag <- read_csv("S5_diagnostic_2x2.csv")

# Helper to compute sensitivity, specificity and binomial CIs
compute_se_sp <- function(tp, fp, fn, tn) {
  se <- tp / (tp + fn)
  sp <- tn / (tn + fp)
  se_ci <- binom.test(tp, tp + fn)$conf.int
  sp_ci <- binom.test(tn, tn + fp)$conf.int
  list(
    se   = se,
    se_l = se_ci[1],
    se_u = se_ci[2],
    sp   = sp,
    sp_l = sp_ci[1],
    sp_u = sp_ci[2]
  )
}

# 1.1 PsP - amino-acid PET (FDOPA + FACBC)
psp <- diag %>%
  filter(Outcome == "PsP")

tp_psp <- sum(psp$TP)
fp_psp <- sum(psp$FP)
fn_psp <- sum(psp$FN)
tn_psp <- sum(psp$TN)

psp_res <- compute_se_sp(tp_psp, fp_psp, fn_psp, tn_psp)
psp_res

# 1.2 TRC - FDOPA
trc_fdopa <- diag %>%
  filter(Outcome == "Recurrence_vs_TRC",
         Tracer == "18F-FDOPA")

tp_trc <- sum(trc_fdopa$TP)
fp_trc <- sum(trc_fdopa$FP)
fn_trc <- sum(trc_fdopa$FN)
tn_trc <- sum(trc_fdopa$TN)

trc_res <- compute_se_sp(tp_trc, fp_trc, fn_trc, tn_trc)
trc_res

# Note: individual study-level 2x2 tables, zero-cell flags and reference standards are documented in Table S5.
# The aggregated estimates above are descriptive and correspond to the values reported in the main text.

# ---- 2. Prognostic meta-analysis: OS and PFS (Table S6) ----

# CSV derived from Supplementary Table S6
# Required columns: Study_ID, Tracer_class, Outcome, HR, CI_lower, CI_upper, Included_in_meta
prog <- read_csv("S6_HR_OS_PFS.csv") %>%
  filter(Included_in_meta == "Yes")

# Compute log(HR) and standard error from 95% CI
prog <- prog %>%
  mutate(
    logHR    = log(HR),
    se_logHR = (log(CI_upper) - log(CI_lower)) / (2 * 1.96)
  )

# 2.1 FDG - OS meta-analysis
fdg_os <- prog %>%
  filter(Tracer_class == "FDG",
         Outcome == "OS")

res_fdg <- rma.uni(
  yi    = logHR,
  sei   = se_logHR,
  method = "REML",
  test   = "knha",  # Hartung-Knapp adjustment
  slab   = Study_ID
)

print(res_fdg)
confint(res_fdg)   # HK-adjusted 95% CI for pooled log(HR)
predict(res_fdg)   # 95% prediction interval

# Leave-one-out influence analysis
leave1out(res_fdg)

# 2.2 Amino-acid tracers - OS meta-analysis
aa_os <- prog %>%
  filter(Tracer_class == "AA",
         Outcome == "OS")

res_aa <- rma.uni(
  yi    = logHR,
  sei   = se_logHR,
  method = "REML",
  test   = "knha",
  slab   = Study_ID
)

print(res_aa)
confint(res_aa)
predict(res_aa)
leave1out(res_aa)

# 2.3 PFS - study-level HRs only (no pooling due to heterogeneity and small k)
pfs <- prog %>%
  filter(Outcome == "PFS")

pfs   # list PFS HRs as reported

# Optional: forest plot of all HRs (OS and PFS) similar to Figure 2
forest(
  prog$logHR,
  vi    = prog$se_logHR^2,
  slab  = paste(prog$Study_ID, prog$Outcome),
  xlab  = "Hazard ratio (log scale)",
  transf = exp
)

############################################################
# End of script
############################################################
